# Supplementary material for: Correction: Effect of photodynamic therapy on choroid of the medial area from optic disc in patients with central serous chorioretinopathy
Source: PLoS One. 2026 Feb 9;21(2):e0342442. doi: 10.1371/journal.pone.0342442 (PMC12885315; doi:10.1371/journal.pone.0342442)
Supplement: S1 Data — (XLSX) [file pone.0342442.s001.xlsx]

## Sheet: Sheet1
CRT	onset	chronic	male	left	type	smoke	AL	SE	BCVA	logMAR	diameter	age	Asymmetry	domi_direc	hotspot	CVH	treat_hist	teratment	fluid_post3m	fluidtype_post3m	BCVA_post3m	logMAR_post	compli_Vaimpaired	comp_infla	compli_hemo	CCT	CCT_a	CVH_a	C	ST1	ST2	IT1	IT2	SN1	SN2	IN1	IN2	C_a	ST1_a	ST2_a	IT1_a	IT2_a	SN1_a	SN2_a	IN1_a	IN2_a
615	24	1	0	0	PPE	0	23.16	0	0.9	0.0457575	5500	70s	1	2	0	1	0	0	1	2	1	0	0	0	0	306	306	1	322.1	270.2	183	287.8	186.6	266	237.2	248.7	163.7	308.7	275.4	202.5	293.6	204.5	272.3	229.9	253.4	170.7
172	49	1	1	0	CSC	0	24.4	0.75	0.7	0.154902	4714	60s	1	1	1	1	1	0	0	0	0.7	0.154902	0	0	0	354	307	0	385.4	353.3	230.6	306.8	228.4	303.8	201.9	221	151.7	326.8	321.3	190	269.6	196.5	269.8	193.4	189.2	144.2
516	48	1	1	1	CSC	2	23.78	0	1	0	4750	60s	1	1	1	1	0	0	0	0	1	0	0	1	0	313	171	0	367	376.3	321.8	327.5	282	210.1	180.5	222.3	173.5	190.9	253.4	227	217.7	189.9	122.8	126	136	131.7
235	48	1	1	0	CSC	2	23.94	0.5	1.2	-0.0791812	2496	60s	1	1	0	1	0	0	0	0	1.5	-0.176091	0	1	0	351	296	0	348.2	318.5	275.6	272.1	218.5	209.9	175	189	139.9	268.6	254.6	223.6	230.5	196.6	153.6	145.7	145.7	117.8
319	120	1	1	0	CSC	1	23.86	-0.75	1.5	-0.176091	3523	40s	1	2	0	1	0	0	0	0	1.5	-0.176091	0	1	0	522	320	0	430.2	315.4	266.5	298	269.2	259.5	209.8	177.8	201.3	320	239.1	205.2	243.8	225.7	212.7	177.2	155.9	175.1
384	13	1	1	0	PNV	0	25.9	-0.25	0.9	0.0457575	5360	60s	1	1	0	1	2	0	1	3	0.8	0.09691	0	0	0	192	177	1	245.5	309.1	199.4	190.3	182.6	250.4	172.3	133.6	170.5	220.4	305.4	217.4	168.8	151.9	217.7	166.4	128.9	139.8
386	10	1	1	1	CSC	0	22.91	0.25	0.8	0.09691	5572	70s	1	1	0	1	0	0	0	0	0.9	0.0457575	0	0	0	287	246	0	305.7	316.3	247.3	244.3	187.6	223.9	235.2	172.9	136.8	265.9	283.6	209.4	218.2	171.7	192.3	208	158.4	138.8
227	35	1	1	0	CSC	1	23.65	-0.25	1.2	-0.0791812	3064	50s	1	1	0	1	0	0	0	0	1.5	-0.176091	0	0	0	512	429	1	471.1	382.6	297	380.7	295.9	354.8	313.1	246.8	206.4	435.9	354.8	282.6	343.5	273.4	327.3	288.4	255.4	195.2
371	6	1	1	1	CSC	2	22.93	0.875	1	0	5376	60s	1	1	0	1	1	0	0	0	1	0	0	0	0	383	332		318.3	281.6	196.9	198.6	139.4	158.9	141.7	128.6	104.7	311.9	259.6	209.8	237	147.5	187	124.8	206.8	101.8
248	37	1	1	1	CSC	0	23.39	-0.25	1.2	-0.0791812	5985	40s	1	1	1	1	0	0	0	0	1.2	-0.0791812	0	0	0	445	351	0	429.722	390.6	346.8	358.2	263	323.1	261.3	271	195.1	336.4	304.6	285.6	263	216.1	307.8	242.9	232.1	161.7
218	78	1	1	1	PNV	0	22.56	1.25	0.15	0.823909	2515	50s	0	0	1	1	0	0	1	1	0.2	0.69897	0	1	0	586	608		581.5	528.4	406.7	588.1	388.4	433.5	373.4	523.8	304.8	577.1	496.9	377.6	506.8	364.5	379.9	359.6	406.5	254.4
272	24	1	1	1	CSC	2	24.28	-2.75	0.2	0.69897	4136	40s	1	2	1	1	0	0	0	0	0.3	0.522879	0	1	0	448	258	1	436.1	416.6	277.5	413.4	250.6	330.1	270.1	263	177.9	246.6	281.8	240.3	282	218.3	293.2	252.4	197.9	181.7
289	31	1	1	0	CSC	0	23.8	0.5	0.8	0.09691	4268	60s	1	1	1	1	0	0	0	0	0.8	0.09691	0	0	0	335	274	0	326.8	308.1	247.5	274.2	214.7	302.6	236.9	260.5	202.6	265.2	274	253	238	195.6	269.2	238.6	214.1	177.9
384	8	1	1	1	PNV	0	22.98	0.5	0.6	0.221849	2269	60s	1	2	0	1	2	0	0	0	1	0	0	0	0	448	396		391.3	317.2	208.9	416.6	228.1	187.4	139.9	164.5	110.6	352.3	283.3	192.3	354.3	186.7	172.6	140.2	166.6	103.2
450	4	2	1	1	CSC	1	23.63	0.375	1	0	2282	40s	1	1	1	1	0	0	0	0	1.2	-0.0791812	0	1	0	397	300	1	375	326.8	246	307.4	230.1	228.6	211.4	225.1	162.9	302	284.7	223.9	261.8	196.1	220.5	191.1	215.3	142.7
286	8	1	1	1	CSC	2	25.66	-7.825	0.7	0.154902	3850	40s	1	1	1	1	0	0	0	0	0.7	0.154902	0	0	0	430	271		432.6	442.4	262.3	316.1	189.5	290.3	186.5	310.8	178	233.4	293.8	210.5	222.2	163.7	198.6	162	207	151
229	80	1	1	1	CSC	1	24.76	-2.75	1.2	-0.0791812	2500	30s	1	1	1	1	0	0	0	0	1.2	-0.0791812	0	0	0	442	368	0	505.2	570.7	424.1	459.3	303.8	381	308.9	316.7	206.7	412.5	482.5	360.8	402.2	287.4	346	255.1	309.1	184.6
186	70	1	0	1	PNV	2	23.85	2.25	0.7	1.69897	5339	60s	1	1	0	1	0	0	0	0	0.7	0.154902	0	0	0	398	151	0	325.7	280.8	265.1	248.3	160	185	119.7	139.4	100.3	124.8	146.8	158.7	119.3	108.2	114.1	97.1	96.7	86.7
287		0	1	1	CSC	2	22.94	1	0.1	1	4132	50s	0	0	1	1	0	0	0	0	0.08	1.09691	0	1	0	378	354	0	426.7	413.5	330	405.9	324.6	318.5	281.6	352.5	251.4	335.5	318.9	283.6	331.5	273.7	283.7	237.4	267.7	210.3
467	7	1	1	0	CSC	1	24.71	0	0.7	0.154902	2517	60s	1	2	0	1	0	0	0	0	0.8	0.09691	0	0	0	440	387		404.197	334.883	261.341	360.675	286.844	321.32	255.798	229.589	167.187	387.86	285.772	226.1	333.387	232.434	292.255	231.342	254.698	159.77
229		0	1	1	PNV	0	22.68	3	0.9	0.0457575	3647	70s	1	1	0	1	2	0	1	3	1	0	0	1	1	223	200		271.852	268.976	242.785	275.257	181.898	214.612	181.774	170.181	132.554	237.765	252.63	240.607	237.584	240.607	204.532	174.888	151.327	137.658
464	14	1	1	1	CSC	1	22.5	0.125	0.6	0.221849	3860	70s	0	0	0	1	0	0	0	0	1	0	0	0	0	363	266		416.609	282.09	224.913	341.447	218.601	256.983	210.071	312.911	159.228	287.681	231.426	194.198	261.596	176.833	196.151	182.648	255.655	145.128
